# Supplementary material for: Conformational ensemble of the human TRPV3 ion channel
Source: Nat Commun. 2018 Nov 14;9:4773. doi: 10.1038/s41467-018-07117-w (PMC6235889; doi:10.1038/s41467-018-07117-w)
Supplement: Supplementary file 3 — Source Data [file 41467_2018_7117_MOESM3_ESM.xlsx]

## Sheet: Sheet1
Figure 1 e, f, and g
	Current at Vm = +60 mV (pA)			Calculated Extent of Sensitization		Fitted values of I/Imax plots
	I0 (pA)	Imax (pA)		Imax/I0		S50	k
TRV3wt	181.654	4077.77		22.4479		15.6673	4.0489
	263.605	2683.4		10.1796		1.69258	2.601
	663.667	5862.15		8.83296		3.25781	3.01297
	90.0725	3984.97		44.2418		21.9915	4.90649
	144.017	3026.1		21.0121		16.4576	3.30437
	22.4511	3170.55		141.221		35.8724	6.39489
	19.4847	849.562		43.6014		30.97	5.23
TRV3T96A	201.581	5430.15		26.9378		16.7719	3.885
	98.313	3970.4		40.3853		21.9	5.21
	80.7171	5908.29		73.1975		20.12	6.43
	181.445	7449.86		41.0585		18.73	4.07
	112.661	4171.31		37.0254		14.93	3.91
	145.808	6894.91		47.2876		21.5	4.85
P-values compared to TRV3wt
	Extent of Sensitization			S50 values from fitted I/Imax plots			k values from fitted I/Imax plots
	Imax/I0	SEM	P-value	S50	SEM	P-value	k	SEM	P-value
TRV3wt	41.6481	17.4484		17.987	4.86645		4.21409	0.515637
TRV3T96A	44.3153	6.38797	0.895565	18.992	1.11828	0.855467	4.72583	0.406478	0.463377
